# Supplementary material for: Modifiable Resources and Resilience in Racially and Ethnically Diverse Older Women: Implications for Health Outcomes and Interventions
Source: Int J Environ Res Public Health. 2022 Jun 9;19(12):7089. doi: 10.3390/ijerph19127089 (PMC9223074; doi:10.3390/ijerph19127089)
Supplement: Supplementary file 1 [file ijerph-19-07089-s001.zip]

Archive with 1 entries (1 files):
- ijerph-1733774-supplementary.pdf
